# Supplementary material for: Fragment Linker Prediction Using the Deep Encoder-Decoder Network for PROTACs Drug Design
Source: J Chem Inf Model. 2023 May 8;63(10):2918–27. doi: 10.1021/acs.jcim.2c01287 (PMC10207268; doi:10.1021/acs.jcim.2c01287)
Supplement: Supplementary file 1 — ci2c01287_si_001.zip [file ci2c01287_si_001.zip]

Archive with 8 entries (8 files):
- CHANGELOG.md
- LICENSE.md
- README.md
- manuscript.tex
- reference.bib
- AIMLinker_Supporting_Material_Revised.pdf
- figures/filter1.png
- figures/3DLinker.png
