# Supplementary material for: Fragment Linker Prediction Using the Deep Encoder-Decoder Network for PROTACs Drug Design
Source: J Chem Inf Model. 2023 May 8;63(10):2918–27. doi: 10.1021/acs.jcim.2c01287 (PMC10207268; doi:10.1021/acs.jcim.2c01287)
Supplement: Supplementary file 1 — ci2c01287_si_001.zip [file ci2c01287_si_001.zip › manuscript.tex]

%%%%%%%%%%%%%%%%%%%%%%%%%%%%%%%%%%%%%%%%%%%%%%%%%%%%%%%%%%%%%%%%%%%%%
%% This is a (brief) model paper using the achemso class
%% The document class accepts keyval options, which should include
%% the target journal and optionally the manuscript type.
%%%%%%%%%%%%%%%%%%%%%%%%%%%%%%%%%%%%%%%%%%%%%%%%%%%%%%%%%%%%%%%%%%%%%
\documentclass[journal=jacsat,manuscript=article]{achemso}

%%%%%%%%%%%%%%%%%%%%%%%%%%%%%%%%%%%%%%%%%%%%%%%%%%%%%%%%%%%%%%%%%%%%%
%% Place any additional packages needed here.  Only include packages
%% which are essential, to avoid problems later.
%%%%%%%%%%%%%%%%%%%%%%%%%%%%%%%%%%%%%%%%%%%%%%%%%%%%%%%%%%%%%%%%%%%%%
\usepackage{chemformula} % Formula subscripts using \ch{}
\usepackage[T1]{fontenc} % Use modern font encodings
\usepackage{amssymb}
\usepackage{latexsym}

\usepackage{amsmath}
\usepackage{multirow}
\usepackage[caption=false,font=footnotesize]{subfig}
\usepackage[linesnumbered,ruled]{algorithm2e}
\usepackage{xcolor}
\usepackage{array}
\usepackage{float}
\usepackage{enumerate}
\usepackage{diagbox}
\usepackage{booktabs,siunitx}
\usepackage{tabularx}

\usepackage{booktabs,multirow}
%\usepackage{subfigure}
\usepackage{tabularray}
\usepackage{indentfirst}

\newcommand{\beginsupplement}{%
        \setcounter{table}{0}
        \renewcommand{\thetable}{S\arabic{table}}%
        \setcounter{figure}{0}
        \renewcommand{\thefigure}{S\arabic{figure}}%
     }


%%%%%%%%%%%%%%%%%%%%%%%%%%%%%%%%%%%%%%%%%%%%%%%%%%%%%%%%%%%%%%%%%%%%%
%% If issues arise when submitting your manuscript, you may want to
%% un-comment the next line.  This provides information on the
%% version of every file you have used.
%%%%%%%%%%%%%%%%%%%%%%%%%%%%%%%%%%%%%%%%%%%%%%%%%%%%%%%%%%%%%%%%%%%%%
%%\listfiles

%%%%%%%%%%%%%%%%%%%%%%%%%%%%%%%%%%%%%%%%%%%%%%%%%%%%%%%%%%%%%%%%%%%%%
%% Place any additional macros here.  Please use \newcommand* where
%% possible, and avoid layout-changing macros (which are not used
%% when typesetting).
%%%%%%%%%%%%%%%%%%%%%%%%%%%%%%%%%%%%%%%%%%%%%%%%%%%%%%%%%%%%%%%%%%%%%
\newcommand*\mycommand[1]{\texttt{\emph{#1}}}

%%%%%%%%%%%%%%%%%%%%%%%%%%%%%%%%%%%%%%%%%%%%%%%%%%%%%%%%%%%%%%%%%%%%%
%% Meta-data block
%% ---------------
%% Each author should be given as a separate \author command.
%%
%% Corresponding authors should have an e-mail given after the author
%% name as an \email command. Phone and fax numbers can be given
%% using \phone and \fax, respectively; this information is optional.
%%
%% The affiliation of authors is given after the authors; each
%% \affiliation command applies to all preceding authors not already
%% assigned an affiliation.
%%
%% The affiliation takes an option argument for the short name.  This
%% will typically be something like "University of Somewhere".
%%
%% The \altaffiliation macro should be used for new address, etc.
%% On the other hand, \alsoaffiliation is used on a per author basis
%% when authors are associated with multiple institutions.
%%%%%%%%%%%%%%%%%%%%%%%%%%%%%%%%%%%%%%%%%%%%%%%%%%%%%%%%%%%%%%%%%%%%%
% \author{Andrew N. Other}
% \altaffiliation{A shared footnote}
% \author{Fred T. Secondauthor}
% \altaffiliation{Current address: Some other place, Othert\"own,
% Germany}
% \author{I. Ken Groupleader}
% \altaffiliation{A shared footnote}
% \email{i.k.groupleader@unknown.uu}
% \phone{+123 (0)123 4445556}
% \fax{+123 (0)123 4445557}
% \affiliation[Unknown University]
% {Department of Chemistry, Unknown University, Unknown Town}
% \alsoaffiliation[Second University]
% {Department of Chemistry, Second University, Nearby Town}
% \author{Susanne K. Laborator}
% \email{s.k.laborator@bigpharma.co}
% \affiliation[BigPharma]
% {Lead Discovery, BigPharma, Big Town, USA}
% \author{Kay T. Finally}
% \affiliation[Unknown University]
% {Department of Chemistry, Unknown University, Unknown Town}
% \alsoaffiliation[Second University]
% {Department of Chemistry, Second University, Nearby Town}

\title[An \textsf{achemso} demo]
  {Supporting Information \\ Fragment Linker Prediction Using Deep Encoder-Decoder Network for PROTAC Drug Design}
  
% \begin{document}
\author{Chien-Ting Kao}  %\footnote[a]{Authors contributed equally}
\affiliation[first]{AnHorn Medicines Co., Ltd., Taipei 115202, Taiwan}
\author{Chieh-Te Lin}
\affiliation[second]{Department of Biomedical Engineering, University of California Davis, Davis, CA 95616, USA}
\author{Cheng-Li Chou}
\affiliation[first]{AnHorn Medicines Co., Ltd., Taipei 115202, Taiwan}
\author{Chu-Chung Lin}
\affiliation[first]{AnHorn Medicines Co., Ltd., Taipei 115202, Taiwan}
\email{cclin@anhornmed.com}
% \affiliation[Unknown University]
% {Department of Chemistry, Unknown University, Unknown Town}
% \affiliation[Unknown University]
% {Department of Chemistry, Unknown University, Unknown Town}


%%%%%%%%%%%%%%%%%%%%%%%%%%%%%%%%%%%%%%%%%%%%%%%%%%%%%%%%%%%%%%%%%%%%%
%% The document title should be given as usual. Some journals require
%% a running title from the author: this should be supplied as an
%% optional argument to \title.
%%%%%%%%%%%%%%%%%%%%%%%%%%%%%%%%%%%%%%%%%%%%%%%%%%%%%%%%%%%%%%%%%%%%%
% \title[An \textsf{achemso} demo]
%   {Fragment Linker Prediction Using Deep Encoder-Decoder Network For PROTAC Drug Design}

%%%%%%%%%%%%%%%%%%%%%%%%%%%%%%%%%%%%%%%%%%%%%%%%%%%%%%%%%%%%%%%%%%%%%
%% Some journals require a list of abbreviations or keywords to be
%% supplied. These should be set up here, and will be printed after
%% the title and author information, if needed.
%%%%%%%%%%%%%%%%%%%%%%%%%%%%%%%%%%%%%%%%%%%%%%%%%%%%%%%%%%%%%%%%%%%%%
% \abbreviations{IR,NMR,UV}


%%%%%%%%%%%%%%%%%%%%%%%%%%%%%%%%%%%%%%%%%%%%%%%%%%%%%%%%%%%%%%%%%%%%%
%% The manuscript does not need to include \maketitle, which is
%% executed automatically.
%%%%%%%%%%%%%%%%%%%%%%%%%%%%%%%%%%%%%%%%%%%%%%%%%%%%%%%%%%%%%%%%%%%%%
\begin{document}

%%%%%%%%%%%%%%%%%%%%%%%%%%%%%%%%%%%%%%%%%%%%%%%%%%%%%%%%%%%%%%%%%%%%%
%% The "tocentry" environment can be used to create an entry for the
%% graphical table of contents. It is given here as some journals
%% require that it is printed as part of the abstract page. It will
%% be automatically moved as appropriate.
%%%%%%%%%%%%%%%%%%%%%%%%%%%%%%%%%%%%%%%%%%%%%%%%%%%%%%%%%%%%%%%%%%%%%
% \begin{tocentry}

% Some journals require a gr aphical entry for the Table of Contents.
% This should be laid out ``print ready'' so that the sizing of the
% text is correct.

% Inside the \texttt{tocentry} environment, the font used is Helvetica
% 8\,pt, as required by \emph{Journal of the American Chemical
% Society}.

% The surrounding frame is 9\,cm by 3.5\,cm, which is the maximum
% permitted for  \emph{Journal of the American Chemical Society}
% graphical table of content entries. The box will not resize if the
% content is too big: instead it will overflow the edge of the box.

% This box and the associated title will always be printed on a
% separate page at the end of the document.

% \end{tocentry}

%%%%%%%%%%%%%%%%%%%%%%%%%%%%%%%%%%%%%%%%%%%%%%%%%%%%%%%%%%%%%%%%%%%%%
%% The abstract environment will automatically gobble the contents
%% if an abstract is not used by the target journal.
%%%%%%%%%%%%%%%%%%%%%%%%%%%%%%%%%%%%%%%%%%%%%%%%%%%%%%%%%%%%%%%%%%%%%


%%%%%%%%%%%%%%%%%%%%%%%%%%%%%%%%%%%%%%%%%%%%%%%%%%%%%%%%%%%%%%%%%%%%%
%% Start the main part of the manuscript here.
%%%%%%%%%%%%%%%%%%%%%%%%%%%%%%%%%%%%%%%%%%%%%%%%%%%%%%%%%%%%%%%%%%%%%
\clearpage


%% Preprocessing
\beginsupplement
\section{Data Preparation}
We remove the linker of dBET6 through Discovery Studio Visualizer (DSV) to generate two fragments as input for the neural network. The position of each ligand is determined as anchors and labeled with R\textsuperscript{*}. Next, the distance and angle between the anchors are calculated and fed into the network as a feature vector. In addition, we construct the training dataset using the same method by removing the linker and determining the fragments. The goal of the learning process from the input is to reconstruct the intact molecule from the input fragments.


%% PROTAC Modeling
\section{Multimodal Encoder-Decoder Network}

\subsection{Training Set}
PROTAC-DB\cite{weng2021protacdb}, a public web-based database collecting chemical structures and biological activities of PROTACs, contains 3,270 PROTACs to date. All structures are downloaded and converted into SMILES as the training set. On the other hand, our ZINC dataset is similar to that selected by Imrie et al. \cite{imrie2020delinker}, was also taken into consideration to enrich structural diversity. With that, we constructed a total of 160,491 structures as the training set.

\subsection{Permitted Atoms}
During the optimization and generation, the nodes are labeled with $l$ to indicate the atom types. There are 14 atom types allowed to update in the process, including carbon, nitrogen (N\textsuperscript{-}, N, N\textsuperscript{+}), oxygen (O\textsuperscript{-}, O, O\textsuperscript{+}), sulfur (maximum valence are 2, 4, 6), fluorine, chlorine, bromine, and iodine.

\subsection{Network architecture}
In our network, we use a standard gated graph neural network (GGNN) as the backbone training with public ZINC and PROTAC-DB to tune the model. We adopt L1 and L2 regularization to overcome overfitting issues during training. Furthermore, Adam optimizer is used in the process. For training and optimizing the model weights, the two datasets combined with around 160,000 molecules, so we do not apply an augmentation step for the training process. We also monitor the training and validation loss to ensure the model continuously learns useful features for further generating novel molecules.

\subsection{Hyperparameter settings}
We perform hyperparameter tuning to retrieve the best performance. Since the neural network is generating similar performance throughout the trials, we tune with limited hyperparameters. The details are as follows:

\begin{table*}[h!]
    \caption{Hyperparameter tunning. The bold texts are the values we selected for the best validation performance.}
    \centering
\small

\begin{tabularx}{0.55\textwidth}{@{}XX@{}}
\toprule
\mbox{Parameters} & Settings \\\cmidrule{1-1} \cmidrule(l){2-2}
\addlinespace
Learning rate & 0.1, 0.01, \textbf{0.001}, 0.0001 \\
\addlinespace
Batch size & 8, \textbf{16}, 24, 32 \\
\addlinespace
Hidden state dimension & 16, \textbf{32}, 50 \\
\addlinespace
Encoding dimension & 2, \textbf{4}, 8 \\
\bottomrule
\end{tabularx}
    \label{tab:rules}
\end{table*}


%% Postprocessing
\section{Postprocessing Filters}
Postprocessing, integrated with RDKit\cite{2022rdkit}, is composed of multiple steps of filters to remove duplication, non-linker, and unwanted substructures. Molecules with unfavorable substructures, containing but not limiting as Figure \ref{figure:filter1} shows, are removed. Our postprocessing script is released on our GitHub repository.

\begin{figure}%[htb!]
\centering
\includegraphics[width=0.7\textwidth]{figures/filter1.png}
\caption{Scheme of unfavorable substructures.}
\label{figure:filter1}
\end{figure}

\section{Benchmark}


We compare AIMLinker with other state-of-the-art ML methods, including DeLinker \cite{imrie2020delinker}, 3DLinker \cite{huang20223dlinker}, and DiffLinker \cite{igashov2022difflinker}. We use the same procedure in AIMLinker to generate the input fragments at the data preparation step. Next, apply the postprocess filters to retrieve the potential drug-like molecules. Table \ref{tab:benchmark} shows the assessment of the number of outputs from each network, the number of outputs after removing duplicates, and the number of outputs after removing unlinked structures. Further, more than half the number of generated structures from DeLinker are unlinked to the anchors. This might result from the length of the linker in PROTACs being much longer than the general small molecules trained in DeLinker.


\begin{figure}%[htb!]
\centering
\includegraphics[width=0.7\textwidth]{figures/3DLinker.png}
\caption{Truncated side chain used in 3DLinker input.}
\label{figure:3dlinker}
\end{figure}


3DLinker (Github commit number: b8f5c92) fails to apply the same fragment with anchors as we used in AIMLinker. During the preparation step, 3DLinker takes SMILES as input and generates a minimized conformation; however, the energy minimization of the dBET6 conformation is not converged so no conformation is generated. We thus used side-chain-truncated fragments as shown in Figure \ref{figure:3dlinker} to enable 3DLinker functionality. The linker length cannot be set in 3DLinker, so we calculate the linker length on the output with a major number of linker lengths of 9-11 heavy atoms (not including both anchors). A shorter length improves the unlinking issue, but the PROTACs with insufficient length reduce the variations to the generated molecules. Also, these PROTACs fail to dock into the pocket of the CRBN-BRD4 complex.


DiffLinker takes 3D fragments as input, and in order to compare with our model, pocket parameters are not considered in this trial. The number of heavy atoms of the linker can be manipulated, while the anchor cannot be predefined, regardless of the anchor position parameter (Github commit number: d4783f5). Therefore, the program determines the anchor positions with the shortest distance, resulting in false spatial orientations. The erroneous linker structures will cause the designed PROTAC molecules unable to dock and unable to form the correct ternary complex.


\begin{table*}[h!]
    \caption{Performance of generating unique and novel bridging molecules in comparison to other ML methods. The preparation and filter steps are identical to AIMLinker.}
    \centering
\small

\begin{tabularx}{\textwidth}{@{} l *4{>{\centering\arraybackslash}X} @{}}
% \begin{center}
\toprule
\mbox{Filters} & AIMLinker & DeLinker & 3DLinker & DiffLinker \\\cmidrule{1-1} \cmidrule(l){2-5}
\addlinespace
Number of outputs from network & 2,000 & 2,000 & N/A & 2,000 \\
\addlinespace
Accurate anchor positions & 2,000 & 2,000 & N/A & 0 \\
\addlinespace
\makecell{Number of outputs after removing \\ duplications} & \textbf{1,728} & 1,499 & N/A & N/A \\
\addlinespace
\makecell{Numer of outputs after removing \\ unlinked structures} & \textbf{1,175} & 883 & N/A & N/A \\
\bottomrule
% \end{center}
\end{tabularx}
    \label{tab:benchmark}
\end{table*}


%% Docking
\section{Docking Validation}
The CRBN-BRD4 protein and 524 postprocessed molecules are input data for docking validation, and all these input data are presented on our GitHub. Molecular docking was performed by the AutoDock4 \cite{morris2009autodock4} program using the implemented empirical free energy function and the Lamarckian Genetic Algorithm (LGA) \cite{fuhrmann2010lgg}. In general, the docking parameters for AutoDock4 were kept to their default values. The docking grid was defined by the PROTAC binding site of the CRBN-dBET6-BRD4 (PDB: 6BOY)\cite{nowak20186boy}. All the rotatable bonds in ligands are flexible during the docking procedure, and we kept all the protein residues inside the binding pockets rigid. Based on the docking results, we applied the root-mean-square deviation (RMSD) \cite{bell2019dockrmsd} algorithm on each result and arranged the top 10 best RMSD results in a SD file on our GitHub.


%% Software
\section{Development Environments}
AIMLinker is mainly integrated with Python 3.6 with main packages including TensorFlow-GPU 1.15, rdkit 2022.03.3, joblib 0.13.2, and matplotlib 3.3.4. During docking validation, AutoDockTools 1.5.7 was used to determine the polar hydrogens, the Gasteiger charges and the docking grid, and AutoDock 4.2.6 was applied as a docking algorithm. For ligands and proteins visualization, we use Ketcher 2.5.0 and DSV 21.1.0.20298, while the latter also plays an important role in data preparation.


%%%%%%%%%%%%%%%%%%%%%%%%%%%%%%%%%%%%%%%%%%%%%%%%%%%%%%%%%%%%%%%%%%%%%
%% The "Acknowledgement" section can be given in all manuscript
%% classes.  This should be given within the "acknowledgement"
%% environment, which will make the correct section or running title.
%%%%%%%%%%%%%%%%%%%%%%%%%%%%%%%%%%%%%%%%%%%%%%%%%%%%%%%%%%%%%%%%%%%%%
% \begin{acknowledgement}


% \end{acknowledgement}

%%%%%%%%%%%%%%%%%%%%%%%%%%%%%%%%%%%%%%%%%%%%%%%%%%%%%%%%%%%%%%%%%%%%%
%% The same is true for Supporting Information, which should use the
%% suppinfo environment.
%%%%%%%%%%%%%%%%%%%%%%%%%%%%%%%%%%%%%%%%%%%%%%%%%%%%%%%%%%%%%%%%%%%%%
% \begin{suppinfo}

% A listing of the contents of each file supplied as Supporting Information
% should be included. For instructions on what should be included in the
% Supporting Information as well as how to prepare this material for
% publications, refer to the journal's Instructions for Authors.

% The following files are available free of charge.
% \begin{itemize}
%   \item Filename: brief description
%   \item Filename: brief description
% \end{itemize}

% \end{suppinfo}

%%%%%%%%%%%%%%%%%%%%%%%%%%%%%%%%%%%%%%%%%%%%%%%%%%%%%%%%%%%%%%%%%%%%%
%% The appropriate \bibliography command should be placed here.
%% Notice that the class file automatically sets \bibliographystyle
%% and also names the section correctly.
%%%%%%%%%%%%%%%%%%%%%%%%%%%%%%%%%%%%%%%%%%%%%%%%%%%%%%%%%%%%%%%%%%%%%
% \bibliography{achemso-demo}
\bibliography{reference}

\end{document}
