# Supplementary material for: Fragment Linker Prediction Using the Deep Encoder-Decoder Network for PROTACs Drug Design
Source: J Chem Inf Model. 2023 May 8;63(10):2918–27. doi: 10.1021/acs.jcim.2c01287 (PMC10207268; doi:10.1021/acs.jcim.2c01287)
Supplement: Supplementary file 1 — ci2c01287_si_001.zip [file ci2c01287_si_001.zip › reference.bib]

%
%  Bibliography Data Base
%  K. Sekihara
%  JST "Mind Articulation" research project
%  First created on September 14, 1996


@MISC{2022rdkit,
  title = {{RDK}it: Open-source cheminformatics},
  howpublished = {\url{http://www.rdkit.org}},
  note = {accessed March 3, 2022},
}

@article{weng2021protacdb,
  title={PROTAC-DB: an online database of PROTACs},
  author={Weng, Gaoqi and Shen, Chao and Cao, Dongsheng and Gao, Junbo and Dong, Xiaowu and He, Qiaojun and Yang, Bo and Li, Dan and Wu, Jian and Hou, Tingjun},
  journal={Nucleic acids research},
  volume={49},
  number={D1},
  pages={1381-1387},
  year={2021},
  publisher={Oxford University Press}
}

@article{imrie2020delinker,
  title={Deep Generative Models for 3D Linker Design},
  author={Imrie, F., and Bradley, A. R., and Van der Schaar, M., and Deane, C. M.},
  journal={J. Chem. Inf. Model.},
  volume={60},
  number={4},
  pages={1983-1995},
  year={2020},
}

@article{nowak20186boy,
  title={Plasticity in binding confers selectivity in ligand-induced protein degradation},
  author={Nowak, Radosław P., and DeAngelo, Stephen L., and Buckley, Dennis, and He, Zhixiang, Donovan, Katherine A, and An, Jian, and Safaee, Nozhat, and Jedrychowski, Mark P, and Ponthier, Charles M, and Ishoey, Mette, and Zhang, Tinghu, and Mancias, Joseph D, and Gray, Nathanael S, and Bradner, James E, and Fischer, Eric S},
  journal={Nature Chemical Biology},
  volume={14},
  pages={706-714},
  year={2018},
  
}

@article{bell2019dockrmsd,
  title={DockRMSD: an open‑source tool for atom mapping and RMSD calculation of symmetric molecules through graph isomorphism},
  author={Bell, Eric W., and Zhang, Yang},
  journal={Journal of Cheminformatics},
  volume={11},
  issue={4},
  pages={9-18},
  year={2019},
}

@article{morris2009autodock4,
  title={AutoDock4 and AutoDockTools4: Automated docking with selective receptor flexibility},
  author={Morris, Garrett M, and Huey, Ruth and Lindstrom, William and Sanner, Michel F and Belew, Richard K and Goodsell, David S and Olson, Arthur J},
  journal={Journal of Computational Chemistry},
  volume={30},
  number={16},
  pages={2785-2791},
  year={2009},
  
}

@article{fuhrmann2010lgg,
  title={A new Lamarckian genetic algorithm for flexible ligand-receptor docking},
  author={Fuhrmann, Jan, and Rurainski, Alexander, and Lenhof, Hans-Peter, and Neumann, Dirk},
  journal={Journal of Computational Chemistry},
  volume={31},
  issue={9},
  pages={1911-1918},
  year={2010},
  
}

@article{huang20223dlinker,
  title={3DLinker: An E(3) Equivariant Variational Autoencoder for Molecular Linker Design},
  author={Huang, Yinan, and Peng, Xingang, and Ma, Jianzhu, and Zhang, Muhan},
  journal={arXiv},
  year={2022},
  pages={2205.07309},
}


@article{igashov2022difflinker,
  title={Equivariant 3D-Conditional Diffusion Models for Molecular Linker Design},
  author={Igashov, Ilia, and Stärk, Hannes, and Vignac, Clément, and Satorras, Victor Garcia, and Frossard, Pascal, and Welling, Max, and Bronstein, Michael, and Correia, Bruno},
  journal={arXiv},
  year={2022},
  pages={2210.05274}
}
